# Supplementary material for: Multidisciplinary study of the secondary immune response in grandparents re-exposed to chickenpox
Source: Sci Rep. 2017 Apr 24;7:1077. doi: 10.1038/s41598-017-01024-8 (PMC5430877; doi:10.1038/s41598-017-01024-8)
Supplement: Supplementary file 2 — Supplementary Table 1 [file 41598_2017_1024_MOESM2_ESM.xls]

## Sheet: results_VZV gE
Supplemental Table 1: Two-by-two comparisons for the immune responses between different the different sampling groups
		T0	T0	T0	T1	T1	T1	T2	T2	T2	T3	T3	T4	T4	T5	T5	CO	CO	CO
		CD4IFN	CD8IFN	CD4IL2	CD4IFN	CD8IFN	CD4IL2	CD4IFN	CD8IFN	CD4IL2	CD8IFN	CD4IL2	CD4IFN	CD4IL2	CD4IFN	CD8IFN	CD4IFN	CD8IFN	CD4IL2
T0	CD4IFN	1	0.539435781119961	0.610010719808899	0.359953535101922	0.791057424139220	0.390215805263689	0.221774889963046	0.640398113984262	0.462840342161035	0.602995442569034	0.637279624339113	0.414023557754077	0.823019860352258	0.678865740044828	0.556857413587114	0.515370988340955	0.441478185638364	0.174556091130062
T0	CD8IFN	0.539435781119961	1	0.325111426872994	0.147628698836469	0.388477708476979	0.959785296735463	0.677607064808698	0.857552722042283	0.187549179048779	0.841967588941622	0.830655462251128	0.979196627430931	0.411243484052162	0.871512975712084	0.316765040902972	0.270053145470276	0.270053145470276	0.120429105412420
T0	CD4IL2	0.610010719808899	0.325111426872994	1	0.620434956980370	0.889515985926677	0.0858024678941070	0.0764327098373001	0.327996482900463	0.876645725459954	0.345863681255856	0.202054630001121	0.158704426091560	0.801140383292776	0.415354083390464	0.676507458515245	0.624005234377871	0.606135501463644	0.346154608446043
T1	CD4IFN	0.359953535101922	0.147628698836469	0.620434956980370	1	0.539070450232314	0.0352122569503262	0.0268488630644100	0.145655204981788	0.793172613160097	0.150757282433285	0.106164363180936	0.0819849778786571	0.470205280339997	0.218735571063283	0.954670454211281	0.979290467115210	0.999606664681421	0.581066445314622
T1	CD8IFN	0.791057424139220	0.388477708476979	0.889515985926677	0.539070450232314	1	0.201709713741790	0.142391409284430	0.459705271766259	0.695441049343917	0.492777426238172	0.365440960242853	0.300027976802563	0.914557811145123	0.528871815767607	0.712031236178579	0.675699619914100	0.675699619914100	0.359095535323640
T1	CD4IL2	0.390215805263689	0.959785296735463	0.0858024678941070	0.0352122569503262	0.201709713741790	1	0.608551413556844	0.722701923817455	0.0521124478293575	0.731085205530755	0.705183640323418	0.805066894228275	0.162760839328775	0.776847862262864	0.161635513022172	0.113638912304750	0.107961015701086	0.0129642730051849
T2	CD4IFN	0.221774889963046	0.677607064808698	0.0764327098373001	0.0268488630644100	0.142391409284430	0.608551413556843	1	0.502310589898321	0.0336647984930038	0.480380479287844	0.440814590399766	0.728221062662935	0.110742643425530	0.604720732073830	0.129913700989294	0.0935035301323423	0.0883421416698769	0.0181860903430761
T2	CD8IFN	0.640398113984262	0.857552722042283	0.327996482900463	0.145655204981788	0.459705271766259	0.722701923817455	0.502310589898321	1	0.210005702469716	0.946853023126269	0.943381421152259	0.762672405426175	0.461608277996371	0.999309147416993	0.328215842268117	0.297508118447528	0.297508118447528	0.128071566651878
T2	CD4IL2	0.462840342161035	0.187549179048779	0.876645725459954	0.793172613160097	0.695441049343917	0.0521124478293575	0.0336647984930038	0.210005702469715	1	0.223709555826606	0.118580065742201	0.0937600497165010	0.615378878304854	0.309661429769609	0.828919572547797	0.814809767141003	0.787716981064763	0.388429085004444
T3	CD4IFN	0.546790074886478	0.882116037216866	0.263983175411585	0.125200006822503	0.439998126117605	0.793285711963065	0.489507086210222	0.987992822533363	0.197361234943895	0.974849608596539	1	0.693498768888908	0.395597515346050	0.946131132475505	0.309525536739915	0.242686797763724	0.242686797763724	0.0782202311926660
T3	CD8IFN	0.602995442569034	0.841967588941622	0.345863681255856	0.150757282433285	0.492777426238176	0.731085205530755	0.480380479287844	0.946853023126269	0.223709555826606	1	0.973008962995233	0.737782216885966	0.422304837268865	1	0.347348458116080	0.300267103129729	0.300267103129729	0.109801621594040
T3	CD4IL2	0.637279624339113	0.830655462251128	0.202054630001121	0.106164363180936	0.365440960242852	0.705183640323418	0.440814590399766	0.943381421152259	0.118580065742201	0.973008962995234	1	0.686777781331018	0.365724441925976	0.998944687078689	0.241878154569288	0.230280401434820	0.220196547716668	0.0551626347869452
T4	CD4IFN	0.414023557754077	0.979196627430931	0.158704426091560	0.0819849778786571	0.300027976802563	0.805066894228275	0.728221062662935	0.762672405426175	0.0937600497165010	0.737782216885966	0.686777781331018	1	0.250461159510353	0.734295743853370	0.235471985684018	0.244334787425366	0.233603947846263	0.0527778851515990
T4	CD8IFN	0.308258753471822	0.129826482878582	0.463476431667439	0.885762117863728	0.373939809722143	0.0280588226276372	0.0242490811140692	0.115433247075864	0.577187062835925	0.108071313455879	0.0668026730189361	0.0515593614917448	0.365053441519634	0.222035989158242	0.751215316579380	0.897222744432943	0.897222744432943	0.759659800111183
T4	CD4IL2	0.823019860352258	0.411243484052162	0.801140383292776	0.470205280339997	0.914557811145123	0.162760839328775	0.110742643425530	0.461608277996371	0.615378878304854	0.422304837268865	0.365724441925976	0.250461159510353	1	0.508394424355351	0.578244475326439	0.511553849474918	0.511553849474918	0.210412604023470
T5	CD4IFN	0.678865740044828	0.871512975712084	0.415354083390464	0.218735571063283	0.528871815767607	0.776847862262864	0.604720732073830	0.999309147416993	0.309661429769609	1	0.998944687078689	0.734295743853370	0.508394424355351	1	0.430451440946194	0.361152756954856	0.361152756954856	0.133766450108279
T5	CD8IFN	0.556857413587114	0.316765040902972	0.676507458515245	0.954670454211281	0.712031236178579	0.161635513022172	0.129913700989294	0.328215842268117	0.828919572547797	0.347348458116080	0.241878154569288	0.235471985684018	0.578244475326439	0.430451440946194	1	0.859323671497584	0.859323671497584	0.683478260869566
T5	CD4IL2	0.685710048201706	0.922575348270565	0.420317416176704	0.236016211286861	0.516512283600157	0.685078355317560	0.557495611775243	0.987898381829170	0.340832345320255	0.962060830733730	0.897465469517969	0.686616050640791	0.535482847930179	0.971691910936763	0.345934401220442	0.324515636918383	0.324515636918383	0.147612509534706
CO	CD4IFN	0.515370988340955	0.270053145470276	0.624005234377871	0.979290467115210	0.675699619914100	0.113638912304750	0.0935035301323423	0.297508118447528	0.814809767141003	0.300267103129729	0.230280401434820	0.244334787425366	0.511553849474918	0.361152756954856	0.859323671497585	1	0.753816425120774	0.683478260869566
CO	CD8IFN	0.441478185638364	0.270053145470276	0.606135501463644	0.999606664681421	0.675699619914100	0.107961015701086	0.0883421416698769	0.297508118447528	0.787716981064763	0.300267103129729	0.220196547716668	0.233603947846263	0.511553849474918	0.361152756954856	0.859323671497585	0.753816425120773	1	0.718647342995170
CO	CD4IL2	0.174556091130062	0.120429105412420	0.346154608446043	0.581066445314622	0.359095535323640	0.0129642730051849	0.0181860903430761	0.128071566651878	0.388429085004444	0.109801621594040	0.0551626347869452	0.0527778851515990	0.210412604023470	0.133766450108279	0.683478260869565	0.683478260869565	0.718647342995169	1
This table shows the p-values using Mann-Whitney U test. Longitudinal time points for re-exposed grandparents (T0, <= 1 week; T1, > 1 week and <= 4 weeks; T2, > 4 weeks and <= 7 weeks; T3, > 7 weeks and < = 20 weeks; T4, > 20 weeks and <= 39 weeks; T5, > 39 weeks) and controls (CO)).
Ogunjimi et al, Multidisciplinary study of the secondary immune response in grandparents re-exposed to chickenpox

## Sheet: results_VZV IE62
		T0	T0	T0	T1	T1	T1	T2	T2	T2	T3	T3	T3	T4	T4	T4	T5	T5	T5	CO	CO	CO
		CD4IFN	CD8IFN	CD4IL2	CD4IFN	CD8IFN	CD4IL2	CD4IFN	CD8IFN	CD4IL2	CD4IFN	CD8IFN	CD4IL2	CD4IFN	CD8IFN	CD4IL2	CD4IFN	CD8IFN	CD4IL2	CD4IFN	CD8IFN	CD4IL2
T0	CD4IFN	1	0.000706617969630465	0.278194684903843	0.379875122155163	6.97775067421104e-05	0.404422967449035	0.421532548274420	0.0130988327701355	0.110506374455932	0.383858155705692	6.37818435447966e-05	0.314429655149430	0.0528622480786688	0.000974278645911805	0.100730784588334	0.0429548471205869	0.0150435486803381	0.529533697681055	0.394182507771136	0.00252838816700624	0.0174930547900514
T0	CD8IFN	0.000706617969630465	1	8.38277304746428e-05	0.00171793387282793	0.642590025342950	3.97292453343978e-05	0.00123782289840548	0.130749524559091	4.17522923744088e-06	0.00230273124791310	0.556785108310214	2.86374264988840e-05	0.0239440709294816	0.323012056160455	1.05846595600580e-05	0.0721473487624439	0.120318815434512	0.00103346647597742	0.0139701893802942	0.375158551106302	4.40001674947969e-05
T0	CD4IL2	0.278194684903843	8.38277304746428e-05	1	0.0133189935649763	1.16753358447660e-06	0.944536049123286	0.0265641062684575	0.00138643820882604	0.407505708412722	0.0347321302128160	1.75752220472682e-07	0.746705485828084	0.00233143006432711	5.30995418634763e-05	0.327525893532834	0.00268666660855385	0.000629002136082460	0.991004192936163	0.0714110260782346	0.000141974075102387	0.0311283474798491
T1	CD4IFN	0.379875122155163	0.00171793387282793	0.0133189935649763	1	0.000192291801347555	0.0308750052808893	0.939347441552033	0.0544039923164585	0.00323963097589915	0.967195477413756	0.000187263584420772	0.0100392387303393	0.223857430310732	0.00338307306644885	0.00270069602575452	0.155709084097443	0.0600308865192370	0.121546731997874	0.900701993614970	0.0101222308472474	0.000262519216262074
T1	CD8IFN	6.97775067421104e-05	0.642590025342950	1.16753358447660e-06	0.000192291801347555	1	2.02409626022900e-07	6.16818075904966e-05	0.105154943982192	2.04675112197520e-08	0.000567737267797239	0.636761721766950	5.88633587925917e-07	0.0120501429929812	0.658310134995237	1.82808842568086e-07	0.0622227540858235	0.110052628890142	5.66821374833631e-05	0.00771889493547006	0.625065596604158	2.69808906626922e-06
T1	CD4IL2	0.404422967449035	3.97292453343978e-05	0.944536049123286	0.0308750052808893	2.02409626022900e-07	1	0.0570695372384668	0.000481161818354248	0.354077004850775	0.0413079855411693	7.66105663704751e-08	0.797386519448992	0.00214829516859547	1.40710120909449e-05	0.342862394004218	0.00322668918949525	0.00100678804642436	0.930376921095128	0.111842055887289	7.68771635338532e-05	0.0424708599694419
T2	CD4IFN	0.421532548274420	0.00123782289840548	0.0265641062684575	0.939347441552033	6.16818075904966e-05	0.0570695372384668	1	0.0206929027026616	0.00736704046975689	0.846202466758032	9.45717944403687e-05	0.0466771934796607	0.127584747088985	0.00120336542505389	0.00695061896272598	0.0986806418915615	0.0449257256465676	0.147714638682173	0.802873196782327	0.00461774191404335	0.00178078196639401
T2	CD8IFN	0.0130988327701355	0.130749524559091	0.00138643820882604	0.0544039923164585	0.105154943982192	0.000481161818354248	0.0206929027026616	1	5.76744523411703e-05	0.107554104305678	0.244303474787291	0.000912855807268827	0.439852901893442	0.257649795264265	0.000263335423183316	0.805749978347294	0.748377875260808	0.00396469174860750	0.210152098537794	0.343682686435971	0.000408350805658396
T2	CD4IL2	0.110506374455932	4.17522923744088e-06	0.407505708412722	0.00323963097589915	2.04675112197520e-08	0.354077004850775	0.00736704046975689	5.76744523411707e-05	1	0.00541623637192794	7.02478685781973e-09	0.371697991362669	0.000216045748255545	1.35408232485767e-06	0.963016834838908	0.000560477353014184	0.000194999149546179	0.585259278831113	0.0292510054459397	2.83003274141783e-05	0.238855877751095
T3	CD4IFN	0.383858155705692	0.00230273124791310	0.0347321302128160	0.967195477413756	0.000567737267797239	0.0413079855411693	0.846202466758032	0.107554104305678	0.00541623637192794	1	0.000817407825990621	0.0240099941803293	0.304656741719727	0.00458713335854504	0.00718697818029606	0.201143278576645	0.118011830209948	0.114263325962766	0.884061382313784	0.0158302114073209	0.00136981235337151
T3	CD8IFN	6.37818435447966e-05	0.556785108310214	1.75752220472682e-07	0.000187263584420772	0.636761721766950	7.66105663704750e-08	9.45717944403687e-05	0.244303474787291	7.02478685781973e-09	0.000817407825990621	1	1.12739468617074e-07	0.0295916836972765	0.941380248995508	3.04448611554652e-08	0.143477362100862	0.154631258721876	2.44929330098485e-05	0.0128903387654837	0.904381587681129	5.32034949796746e-07
T3	CD4IL2	0.314429655149430	2.86374264988840e-05	0.746705485828084	0.0100392387303393	5.88633587925917e-07	0.797386519448993	0.0466771934796607	0.000912855807268827	0.371697991362669	0.0240099941803293	1.12739468617074e-07	1	0.00104209366366820	2.11515838237797e-05	0.432656328706803	0.00315876622604023	0.00143512989987126	0.900007460248515	0.120291538455948	8.16736795026039e-05	0.0614802072665242
T4	CD4IFN	0.0528622480786688	0.0239440709294816	0.00233143006432711	0.223857430310732	0.0120501429929812	0.00214829516859547	0.127584747088985	0.439852901893442	0.000216045748255545	0.304656741719727	0.0295916836972765	0.00104209366366820	1	0.0604689707096590	0.000337044698109644	0.678177649051966	0.571569919755726	0.0168516614587347	0.469062728003958	0.0859721136014096	0.000175099719835069
T4	CD8IFN	0.000974278645911805	0.323012056160455	5.30995418634763e-05	0.00338307306644885	0.658310134995237	1.40710120909449e-05	0.00120336542505389	0.257649795264265	1.35408232485767e-06	0.00458713335854504	0.941380248995508	2.11515838237797e-05	0.0604689707096590	1	7.47587684097901e-06	0.201087011403188	0.225113312682200	0.000433323592225596	0.0272889835338799	0.967196329655347	3.19773075542248e-05
T4	CD4IL2	0.100730784588334	1.05846595600580e-05	0.327525893532834	0.00270069602575452	1.82808842568086e-07	0.342862394004218	0.00695061896272598	0.000263335423183316	0.963016834838908	0.00718697818029606	3.04448611554652e-08	0.432656328706803	0.000337044698109644	7.47587684097901e-06	1	0.00114326818852520	0.000343857389928172	0.551515622259525	0.0362929121148653	5.43689273298240e-05	0.211307581939919
T5	CD4IFN	0.0429548471205869	0.0721473487624439	0.00268666660855385	0.155709084097443	0.0622227540858235	0.00322668918949525	0.0986806418915615	0.805749978347294	0.000560477353014184	0.201143278576645	0.143477362100862	0.00315876622604023	0.678177649051966	0.201087011403188	0.00114326818852520	1	0.911687049754263	0.0160266358049046	0.349748838088030	0.273469354739721	0.000320941208324342
T5	CD8IFN	0.0150435486803381	0.120318815434512	0.000629002136082460	0.0600308865192370	0.110052628890142	0.00100678804642436	0.0449257256465676	0.748377875260808	0.000194999149546179	0.118011830209948	0.154631258721876	0.00143512989987126	0.571569919755726	0.225113312682200	0.000343857389928172	0.911687049754263	1	0.00777542397448702	0.239246239924746	0.256338633173509	0.000266035629610209
T5	CD4IL2	0.529533697681055	0.00103346647597742	0.991004192936163	0.121546731997874	5.66821374833631e-05	0.930376921095128	0.147714638682173	0.00396469174860750	0.585259278831113	0.114263325962766	2.44929330098485e-05	0.900007460248515	0.0168516614587347	0.000433323592225596	0.551515622259525	0.0160266358049046	0.00777542397448702	1	0.195141980093544	0.000874897948342650	0.165680317735869
CO	CD4IFN	0.394182507771136	0.0139701893802942	0.0714110260782346	0.900701993614970	0.00771889493547006	0.111842055887289	0.802873196782327	0.210152098537794	0.0292510054459397	0.884061382313784	0.0128903387654837	0.120291538455948	0.469062728003958	0.0272889835338799	0.0362929121148653	0.349748838088030	0.239246239924746	0.195141980093544	1	0.0743522631529092	0.00887468030690538
CO	CD8IFN	0.00252838816700624	0.375158551106302	0.000141974075102387	0.0101222308472474	0.625065596604158	7.68771635338532e-05	0.00461774191404335	0.343682686435971	2.83003274141783e-05	0.0158302114073209	0.904381587681129	8.16736795026039e-05	0.0859721136014096	0.967196329655347	5.43689273298240e-05	0.273469354739721	0.256338633173509	0.000874897948342650	0.0743522631529092	1	5.14001685087969e-05
CO	CD4IL2	0.0174930547900514	4.40001674947969e-05	0.0311283474798491	0.000262519216262074	2.69808906626922e-06	0.0424708599694419	0.00178078196639401	0.000408350805658396	0.238855877751095	0.00136981235337151	5.32034949796746e-07	0.0614802072665242	0.000175099719835069	3.19773075542248e-05	0.211307581939919	0.000320941208324342	0.000266035629610209	0.165680317735869	0.00887468030690538	5.14001685087969e-05	1

## Sheet: results_VZV IE 63
		T0	T0	T0	T1	T1	T1	T2	T2	T2	T3	T3	T3	T4	T4	T4	T5	T5	T5	CO	CO	CO
		CD4IFN	CD8IFN	CD4IL2	CD4IFN	CD8IFN	CD4IL2	CD4IFN	CD8IFN	CD4IL2	CD4IFN	CD8IFN	CD4IL2	CD4IFN	CD8IFN	CD4IL2	CD4IFN	CD8IFN	CD4IL2	CD4IFN	CD8IFN	CD4IL2
T0	CD4IFN	1	0.308897803226860	0.200187870672175	0.874074936583532	0.482379499602903	0.949294487854049	0.921643844502876	0.467765930391125	0.500614197355755	0.721314409001339	0.883036854258380	0.463469725754530	0.481282914670450	0.533280856921290	0.628407864021814	0.193789270360461	0.501748606225803	0.491393847367150	0.434712576870531	0.786433686188970	0.0131377205904458
T0	CD8IFN	0.308897803226860	1	0.989039413859293	0.276745256687386	0.709324978443701	0.202809505029078	0.338689192420502	0.678544084805727	0.534243929343811	0.202234465258325	0.459333010928889	0.662529269168332	0.674062854891677	0.700274166240564	0.414324534158198	0.0465755809774103	0.153268272215365	0.764640744912942	0.886682897818422	0.725109699732691	0.169358212701866
T0	CD4IL2	0.200187870672175	0.989039413859293	1	0.209234666488254	0.640597237775287	0.130097864627532	0.311222876367126	0.691469192021494	0.430922336973680	0.114649366465022	0.298015188439470	0.453405454547179	0.652527860342475	0.638738282649796	0.326446422924176	0.0208804358254900	0.144869436120121	0.740821242064454	0.920202745439938	0.516393128200193	0.140169581346052
T1	CD4IFN	0.874074936583532	0.276745256687386	0.209234666488254	1	0.398778202450249	0.990999770512474	0.738001600558699	0.392752229208427	0.445853952745967	0.911242241699153	0.737431138836707	0.452707787219936	0.441703078032706	0.421802180030177	0.635767385237060	0.223773079417493	0.600776763662814	0.526120031676264	0.366073997031105	0.669357942837445	0.0157417991977963
T1	CD8IFN	0.482379499602903	0.709324978443701	0.640597237775287	0.398778202450247	1	0.411898233650844	0.550216235096394	0.973438348151940	0.876571700369490	0.328656794760372	0.627662363070812	0.940891312006255	0.971492029674133	0.987355725782294	0.675421516321672	0.0641225208269609	0.212005847147135	1	0.747324806264075	0.857594818014193	0.0625496968994175
T1	CD4IL2	0.949294487854049	0.202809505029078	0.130097864627532	0.990999770512474	0.411898233650844	1	0.846205982878683	0.340849712668581	0.376744559369576	0.739235240902648	0.816473276504937	0.394382157961596	0.444811038708907	0.435920008538865	0.521134540958585	0.144370776033843	0.523246001691268	0.391000483056599	0.338415611745902	0.717739525398710	0.00582049718237845
T2	CD4IFN	0.921643844502876	0.338689192420502	0.311222876367126	0.738001600558699	0.550216235096394	0.846205982878683	1	0.513392740705261	0.720442162949466	0.711436654966942	0.947401724133495	0.580575302743535	0.572600508760954	0.550145803665128	0.833335946899922	0.148808694137823	0.407699618079224	0.659522805104754	0.485922596856625	0.803007900062289	0.0233378701036482
T2	CD8IFN	0.467765930391125	0.678544084805727	0.691469192021494	0.392752229208427	0.973438348151940	0.340849712668581	0.513392740705263	1	0.778500119482454	0.322140423378643	0.624404315905538	0.893714301073998	0.930386700635322	1	0.616489340978689	0.0626244850099598	0.218941819395307	0.923544678356901	0.858713938429103	0.885300876673331	0.0817822798503903
T2	CD4IL2	0.500614197355755	0.534243929343811	0.430922336973680	0.445853952745967	0.876571700369490	0.376744559369576	0.720442162949463	0.778500119482453	1	0.308635048404600	0.619896995029041	0.934311527475071	0.828186844293372	0.910679169067940	0.864023806996025	0.0465279508724572	0.265641458359503	0.766048966102142	0.563228599959557	0.874709821268913	0.0149601731433643
T3	CD4IFN	0.721314409001339	0.202234465258325	0.114649366465022	0.911242241699153	0.328656794760372	0.739235240902648	0.711436654966942	0.322140423378643	0.308635048404600	1	0.675258386771924	0.343363679596559	0.353799025425361	0.361936983114710	0.476526230527243	0.253215091265483	0.594850134661663	0.390633183438158	0.301754131220040	0.634292596257698	0.00814869605532984
T3	CD8IFN	0.883036854258380	0.459333010928889	0.298015188439470	0.737431138836707	0.627662363070812	0.816473276504939	0.947401724133495	0.624404315905538	0.619896995029041	0.675258386771924	1	0.585294500689691	0.686744710943459	0.661627911632067	0.859417548422476	0.138863637915961	0.366553739968525	0.714684505473602	0.517909539169731	0.957518565200609	0.0286399711077919
T3	CD4IL2	0.463469725754530	0.662529269168332	0.453405454547179	0.452707787219936	0.940891312006255	0.394382157961597	0.580575302743535	0.893714301073998	0.934311527475071	0.343363679596559	0.585294500689688	1	0.970595141182737	0.970595141182737	0.820653499290242	0.0565857195328570	0.246959815652131	0.913868702605054	0.737728175262436	0.788866274811294	0.0391915394106625
T4	CD4IFN	0.481282914670450	0.674062854891677	0.652527860342475	0.441703078032706	0.971492029674133	0.444811038708907	0.572600508760954	0.930386700635322	0.828186844293372	0.353799025425361	0.686744710943459	0.970595141182737	1	1	0.735447779000415	0.0814237321279033	0.241560384201875	0.988151246567715	0.846821810072250	0.929287120745882	0.0731951572325339
T4	CD8IFN	0.533280856921290	0.700274166240564	0.638738282649796	0.421802180030177	0.987355725782294	0.435920008538865	0.550145803665128	1	0.910679169067940	0.361936983114710	0.661627911632067	0.970595141182737	1	1	0.735447779000415	0.0681352124293544	0.229858282931230	1	0.846821810072250	0.860506170663885	0.0731951572325339
T4	CD4IL2	0.628407864021814	0.414324534158198	0.326446422924176	0.635767385237060	0.675421516321672	0.521134540958585	0.833335946899922	0.616489340978689	0.864023806996025	0.476526230527243	0.859417548422476	0.820653499290242	0.735447779000415	0.735447779000415	1	0.0835297322709405	0.344975941831949	0.696544299634035	0.527083070145531	0.969005655359014	0.0263328390166791
T5	CD4IFN	0.193789270360461	0.0465755809774103	0.0208804358254900	0.223773079417493	0.0641225208269609	0.144370776033843	0.148808694137823	0.0626244850099598	0.0465279508724572	0.253215091265483	0.138863637915961	0.0565857195328570	0.0814237321279033	0.0681352124293544	0.0835297322709405	1	0.634636164889692	0.104529439540881	0.0912070280649149	0.199850951717124	0.00299850074962519
T5	CD8IFN	0.501748606225803	0.153268272215365	0.144869436120121	0.600776763662814	0.212005847147135	0.523246001691268	0.407699618079224	0.218941819395307	0.265641458359503	0.594850134661663	0.366553739968525	0.246959815652131	0.241560384201875	0.229858282931230	0.344975941831949	0.634636164889691	1	0.348134829828194	0.205230717974346	0.418757288022655	0.0210727969348659
T5	CD4IL2	0.491393847367150	0.764640744912942	0.740821242064454	0.526120031676264	1	0.391000483056599	0.659522805104754	0.923544678356901	0.766048966102142	0.390633183438158	0.714684505473602	0.913868702605054	0.988151246567715	1	0.696544299634035	0.104529439540881	0.348134829828194	1	0.874396135265700	0.834202898550725	0.180676328502415
CO	CD4IFN	0.434712576870531	0.886682897818422	0.920202745439938	0.366073997031105	0.747324806264075	0.338415611745902	0.485922596856625	0.858713938429103	0.563228599959557	0.301754131220040	0.517909539169731	0.737728175262436	0.846821810072250	0.846821810072250	0.527083070145531	0.0912070280649149	0.205230717974346	0.874396135265700	1	0.806570048309179	0.222222222222223
CO	CD8IFN	0.786433686188970	0.725109699732691	0.516393128200193	0.669357942837445	0.857594818014193	0.717739525398710	0.803007900062289	0.885300876673331	0.874709821268913	0.634292596257698	0.957518565200609	0.788866274811294	0.929287120745882	0.860506170663885	0.969005655359014	0.199850951717124	0.418757288022655	0.834202898550725	0.806570048309179	1	0.0977777777777777
CO	CD4IL2	0.0131377205904458	0.169358212701866	0.140169581346052	0.0157417991977963	0.0625496968994175	0.00582049718237845	0.0233378701036482	0.0817822798503903	0.0149601731433643	0.00814869605532984	0.0286399711077919	0.0391915394106625	0.0731951572325339	0.0731951572325339	0.0263328390166791	0.00299850074962519	0.0210727969348659	0.180676328502415	0.222222222222222	0.0977777777777777	1

## Sheet: results_AB
	T0	T1	T2	T3	T4	T5	CO
T0	1	0.126379282120728	0.103957962517985	0.131148975431027	0.238631839675641	0.143254585426789	0.964270871807832
T1	0.126379282120728	1	0.693006610516732	0.879638889352920	0.838353533523098	0.742668436002783	0.248486632757842
T2	0.103957962517985	0.693006610516732	1	0.765161112479857	0.480804126308579	0.897317733568220	0.196667733197505
T3	0.131148975431027	0.879638889352920	0.765161112479857	1	0.540581499166040	0.977430678660066	0.225035435415494
T4	0.238631839675641	0.838353533523098	0.480804126308579	0.540581499166040	1	0.583873612981874	0.362451587921667
T5	0.143254585426789	0.742668436002783	0.897317733568220	0.977430678660066	0.583873612981874	1	0.229670427943923
CO	0.964270871807832	0.248486632757842	0.196667733197505	0.225035435415494	0.362451587921667	0.229670427943923	1
