# Supplementary material for: Multidisciplinary study of the secondary immune response in grandparents re-exposed to chickenpox
Source: Sci Rep. 2017 Apr 24;7:1077. doi: 10.1038/s41598-017-01024-8 (PMC5430877; doi:10.1038/s41598-017-01024-8)
Supplement: Supplementary file 3 — Supplementary Table 2 [file 41598_2017_1024_MOESM3_ESM.xls]

## Sheet: Sheet1
Supplemental Table 2: Contingency table analysis for the effects of CMV and gender on the different sampling time points for re-exposed grandparents
CMV	time point	AB	CD4_IFN_IE62	CD8_IFN_IE62	CD4_IL2_IE62	CD4_IFN_IE63	CD8_IFN_IE63	CD4_IL2_IE63	CD4_IFN_gE	CD8_IFN_gE	CD4_IL2_gE
	T0	p > 0.1	p = 0.012	p > 0.1	p > 0.1	p > 0.1	p > 0.1	p > 0.1	p > 0.1	p > 0.1	p > 0.1
	T1	p > 0.1	p = 0.089	p > 0.1	p > 0.1	p > 0.1	p > 0.1	p > 0.1	p > 0.1	p > 0.1	p > 0.1
	T2	p = 0.028	p = 0.032	p = 0.088	p > 0.1	p > 0.1	p= 0.039	p > 0.1	p > 0.1	p > 0.1	p > 0.1
	T3	p = 0.023	p = 0.027	p > 0.1	p > 0.1	p > 0.1	p = 0.079	p > 0.1	p > 0.1	p > 0.1	p > 0.1
	T4	p > 0.1	p = 0.079	p > 0.1	p > 0.1	p > 0.1	p > 0.1	p > 0.1	p > 0.1	p > 0.1	p > 0.1
	T5	p = 0.078	p = 0.020	p = 0.098	p > 0.1	p > 0.1	p > 0.1	p > 0.1	p > 0.1	p > 0.1	p > 0.1
gender
	T0	p > 0.1	p > 0.1	p > 0.1	p > 0.1	p > 0.1	p > 0.1	p > 0.1	p > 0.1	p = 0.028	p > 0.1
	T1	p = 0.083	p > 0.1	p > 0.1	p > 0.1	p > 0.1	p > 0.1	p > 0.1	p > 0.1	p > 0.1	p > 0.1
	T2	p > 0.1	p > 0.1	p > 0.1	p > 0.1	p > 0.1	p > 0.1	p > 0.1	p > 0.1	p > 0.1	p > 0.1
	T3	p > 0.1	p > 0.1	p > 0.1	p > 0.1	p > 0.1	p > 0.1	p > 0.1	p > 0.1	p > 0.1	p > 0.1
	T4	p > 0.1	p > 0.1	p > 0.1	p > 0.1	p > 0.1	p > 0.1	p > 0.1	p > 0.1	p > 0.1	p > 0.1
	T5	p > 0.1	p > 0.1	p > 0.1	p = 0.027	p > 0.1	p > 0.1	p > 0.1	p = 0.090	p = 0.075	p > 0.1
This table shows the p-values using Fisher’s Exact Test for the contingency table analysis. T0, <= 1 week; T1, > 1 week and <= 4 weeks; T2, > 4 weeks and <= 7 weeks; T3, > 7 weeks and < = 20 weeks; T4, > 20 weeks and <= 39 weeks; T5, > 39 weeks.
Ogunjimi et al, Multidisciplinary study of the secondary immune response in grandparents re-exposed to chickenpox
